# Supplementary material for: Found in the Folds: A Rediscovery of Ancient Egyptian Pleated Textiles and the Analysis of Carbohydrate Coatings
Source: Molecules. 2022 Jun 25;27(13):4103. doi: 10.3390/molecules27134103 (PMC9268585; doi:10.3390/molecules27134103)
Supplement: Supplementary file 1 [file molecules-27-04103-s001.zip]

Archive with 1 entries (1 files):
- molecules-1772757-supplementary.pdf
